# Supplementary material for: Indocyanine Green Fluorescence Guided Surgery in Colorectal Surgery
Source: J Clin Med. 2023 Jan 7;12(2):494. doi: 10.3390/jcm12020494 (PMC9865296; doi:10.3390/jcm12020494)
Supplement: Supplementary file 1 [file jcm-12-00494-s001.zip]

Archive with 1 entries (1 files):
- jcm-2142744-supplementary.mp4
